# Supplementary material for: Effect of Tetraphenylborate on Physicochemical Properties of Bovine Serum Albumin
Source: Molecules. 2021 Oct 29;26(21):6565. doi: 10.3390/molecules26216565 (PMC8588492; doi:10.3390/molecules26216565)
Supplement: Supplementary file 1 [file molecules-26-06565-s001.zip]

Archive with 1 entries (1 files):
- molecules-1414570-supplementary.pdf
